# Supplementary material for: MangoImageBD: An extensive mango image dataset for identification and classification of various mango varieties in Bangladesh
Source: Data Brief. 2025 Jul 21;62:111908. doi: 10.1016/j.dib.2025.111908 (PMC12337025; doi:10.1016/j.dib.2025.111908)
Supplement: Supplementary file 1 [file mmc1.zip]

Archive with 4 entries (4 files):
- README TABLE 1.md
- README TABLE 2.md
- README TABLE 3.md
- README TABLE 4.md
