# Supplementary material for: MangoImageBD: An extensive mango image dataset for identification and classification of various mango varieties in Bangladesh
Source: Data Brief. 2025 Jul 21;62:111908. doi: 10.1016/j.dib.2025.111908 (PMC12337025; doi:10.1016/j.dib.2025.111908)
Supplement: Supplementary file 1 [file mmc1.zip › README TABLE 1.md]

Table 1: Detailed information of our proposed dataset.

Dataset Name: Original Dataset (Folder name: MangoOriginal)

Mnago Variety (Common/Official Name): Amrapali, Ashshina Classic, Ashshina Zhinuk, Banana Mango, Bari-4, Bari-11, Fazli Classic, Fazli Shurmai, Gourmoti, Harivanga, Himsagor, Katimon, Langra, Rupali, and Shada.

Capturing/Primary Resolution in pixels (Width x Height): 
Amrapali: 1800 x 4000, Ashshina Classic: 1800 x 4000, Ashshina Zhinuk: 1800 x 4000 & 2992 x 2992,
Banana Mango: 1800 x 4000, Bari-4: 1800 x 4000, Bari-11: 3024 x 3024, Fazli Classic: 1800 x 4000, 
Fazli Shurmai: 1800 x 4000, Gourmoti: 1800 x 4000, Harivanga: 1800 x 4000, Himsagor: 1800 x 4000, Katimon: 1800 x 4000 & 2992 x 2992, Langra: 1800 x 4000, Rupali: 1800 x 4000, and Shada: 1800 x 4000.

Converted Resolution in pixels (Width x Height): 504 x 1120

Number of Images: 
Amrapali: 135, Ashshina Classic: 571, Ashshina Zhinuk: 1286, Banana Mango: 83, Bari-4: 74, Bari-11: 1244, Fazli Classic: 171, Fazli Shurmai: 247, Gourmoti: 630, Harivanga: 265, Himsagor: 106, Katimon: 424, Langra: 120, Rupali: 184, and Shada: 163. Total:5703.

Folder Size: 155 MB

Zipped File Size: 135 MB


Dataset Name: Processed Dataset (Folder name: MangoRealVirtual)

Mnago Variety (Common/Official Name): Same as the Original Dataset

Capturing/Primary Resolution in pixels (Width x Height): Varies from image to image

Converted Resolution in pixels (Width x Height): Same as the Original Dataset

Number of Images: Same as the Original Dataset

Folder Size: 144 MB

Zipped File Size: 111 MB


Dataset Name: Augmented Dataset (Folder name: MangoAugmented)

Mnago Variety (Common/Official Name): Same as the Original Dataset.

Capturing/Primary Resolution in pixels (Width x Height): 504 x 1120

Converted Resolution in pixels (Width x Height): Same as the Original Dataset.

Number of Images: 
Amrapali: 405, Ashshina Classic: 1713, Ashshina Zhinuk: 3858, Banana Mango: 249, Bari-4: 222, Bari-11: 3732, Fazli Classic: 513, Fazli Shurmai: 741, Gourmoti: 1890, Harivanga: 795, Himsagor: 318, Katimon: 1272, Langra: 360, Rupali: 552, and Shada: 489. Total: 17109

Folder Size: 1.06 GB

Zipped File Size: 941 MB
