# Supplementary material for: MangoImageBD: An extensive mango image dataset for identification and classification of various mango varieties in Bangladesh
Source: Data Brief. 2025 Jul 21;62:111908. doi: 10.1016/j.dib.2025.111908 (PMC12337025; doi:10.1016/j.dib.2025.111908)
Supplement: Supplementary file 1 [file mmc1.zip › README TABLE 2.md]

Table 2: Sample images for each mango variety from the datasets.

Manngo Variety: Amrapali

Original Dataset:
Amrapali_1651837.jpg
Amrapali_1007892.jpg

Processed Dataset:
Amrapali_1651837_0.jpg
Amrapali_1007892_0.jpg

Augmented Dataset:
Amrapali_1651837_0_jpg.rf.d751c50317454430b5ce04bf9b470769.jpg
Amrapali_1007892_0_jpg.rf.c92b3660f013ce0784c2bec7e35c84c8.jpg


Manngo Variety: Ashshina Classic

Original Dataset:
Ashshina Classic_1022831.jpg
Ashshina Classic_1121035.jpg

Processed Dataset:
Ashshina Classic_1022831_0.jpg
Ashshina Classic_1121035_0.jpg

Augmented Dataset:
Ashshina Classic_1022831_0_jpg.rf.6ce015417bb8a911dc7e3959b8710a96.jpg
Ashshina Classic_1121035_0_jpg.rf.fe653699542674e3d2ddcf85e75fb89b.jpg


Manngo Variety: Ashshina Zhinuk

Original Dataset:
Ashshina Zhinuk_6848295.jpg
Ashshina Zhinuk_6204589.jpg

Original Dataset:
Ashshina Zhinuk_6848295_0.jpg
Ashshina Zhinuk_6204589_0.jpg

Augmented Dataset:
Ashshina Zhinuk_6848295_0_jpg.rf.1b7c70886be205b739267e43f6910169.jpg
Ashshina Zhinuk_6204589_0_jpg.rf.a235ec65e91106d6cf349c397abb6846.jpg


Manngo Variety: Banana Mango

Original Dataset:
Banana Mango_2658230.jpg
Banana Mango_9776609.jpg

Processed Dataset:
Banana Mango_2658230_0.jpg
Banana Mango_9776609_0.jpg

Augmented Dataset:
Banana Mango_2658230_0_jpg.rf.6fee2e32f659b48aca09cd4f9c47ec78.jpg
Banana Mango_9776609_0_jpg.rf.20499819c90306eb0f157353495ff595.jpg


Manngo Variety: Bari-4

Original Dataset:
Bari-4_4991821.jpg
Bari-4_2792499.jpg

Processed Dataset:
Bari-4_4991821_0.jpg
Bari-4_2792499_0.jpg

Augmented Dataset:
Bari-4_4991821_0_jpg.rf.8c3e9909817383cddbfb8fd5750cefb3.jpg
Bari-4_2792499_0_jpg.rf.72aaf1c1fa6d3b74b9fcccb6c0bcdcb2.jpg


Manngo Variety: Bari-11

Original Dataset:
Bari-11_1825392.jpg
Bari-11_2683411.jpg

Processed Dataset:
Bari-11_1825392_0.jpg
Bari-11_2683411_0.jpg

Augmented Dataset:
Bari-11_1825392_0_jpg.rf.c570830cbc10af43ffe4757c2de16a9f.jpg
Bari-11_2683411_0_jpg.rf.57112a09bfa976028b6ba1e109080717.jpg


Manngo Variety: Fazli Classic

Original Dataset:
Fazli Classic_6214607.jpg
Fazli Classic_1836380.jpg

Processed Dataset:
Fazli Classic_6214607_0.jpg
Fazli Classic_1836380_0.jpg

Augmented Dataset:
Fazli Classic_6214607_0_jpg.rf.1f74c6c1a9bbab905159c8fa2fd6f028.jpg
Fazli Classic_1836380_0_jpg.rf.c4ea4bae68d0920c2a8972c0986ee819.jpg


Manngo Variety: Fazli Shumari

Original Dataset:
Fazli Shurmai_3843440.jpg
Fazli Shurmai_5764134.jpg

Processed Dataset:
Fazli Shurmai_3843440_0.jpg
Fazli Shurmai_5764134_0.jpg

Augmented Dataset:
Fazli Shurmai_3843440_0_jpg.rf.891506656bc7a5717c44e9abb4a0f8c5.jpg
Fazli Shurmai_5764134_0_jpg.rf.cf5f661c3e91ad2321fecd92fa4c463d.jpg


Manngo Variety: Gourmoti

Original Dataset:
Gourmoti_1080718.jpg
Gourmoti_3494358.jpg

Processed Dataset:
Gourmoti_1080718_0.jpg
Gourmoti_3494358_0.jpg

Augmented Dataset:
Gourmoti_1080718_0_jpg.rf.db0f07742f17082aed7126e47556c205.jpg
Gourmoti_3494358_0_jpg.rf.4055342514271ed2a7807e3fcdef9579.jpg


Manngo Variety: Harivanga

Original Dataset:
Harivanga_2551841.jpg
Harivanga_5276360.jpg

Processed Dataset:
Harivanga_2551841_0.jpg
Harivanga_5276360_0.jpg

Augmented Dataset:
Harivanga_2551841_0_jpg.rf.2c0c8dd14fe2c0cde50061a9aa2a14b6.jpg
Harivanga_5276360_0_jpg.rf.5887c63f9a36b166f1b99d6164688f3b.jpg


Manngo Variety: Himsagor

Original Dataset:
Himsagor_2551198.jpg
Himsagor_6043864.jpg

Processed Dataset:
Himsagor_2551198_0.jpg
Himsagor_6043864_0.jpg

Augmented Dataset:
Himsagor_2551198_0_jpg.rf.cafeaf54a0b350729fec23967969daff.jpg
Himsagor_6043864_0_jpg.rf.34045e34ec5a5003c1cee4e099c84ac8.jpg


Manngo Variety: Katimon

Original Dataset:
Katimon_2346373.jpg
Katimon_4023492.jpg

Processed Dataset:
Katimon_2346373_0.jpg
Katimon_4023492_0.jpg

Augmented Dataset:
Katimon_2346373_0_jpg.rf.c63e89deb3c22add7322618ac9be6f07.jpg
Katimon_4023492_0_jpg.rf.c7ab63f71709bfc1a2f26c71b4c55f43.jpg


Manngo Variety: Langra

Original Dataset:
Langra_5794476.jpg
Langra_7694588.jpg

Processed Dataset:
Langra_5794476_0.jpg
Langra_7694588_0.jpg

Augmented Dataset:
Langra_5794476_0_jpg.rf.c866e87cb03cbf6e6f7df0d1c07afb0c.jpg
Langra_7694588_0_jpg.rf.46c7bb8ce59bccaa2e6b7c0bf9682a6f.jpg


Manngo Variety: Rupali

Original Dataset:
Rupali_1738520.jpg
Rupali_7863126.jpg

Processed Dataset:
Rupali_1738520_0.jpg
Rupali_7863126_0.jpg

Augmented Dataset:
Rupali_1738520_0_jpg.rf.c80d36d35b61abc622d4bf077a92ff1d.jpg
Rupali_7863126_0_jpg.rf.08a554d7e59f27f6095524e470e3f68e.jpg


Manngo Variety: Shada

Original Dataset:
Shada_3603733.jpg
Shada_4367417.jpg

Processed Dataset:
Shada_3603733_0.jpg
Shada_4367417_0.jpg

Augmented Dataset:
Shada_3603733_0_jpg.rf.bb7194c26b5c0a09534041f4b2e50e68.jpg
Shada_4367417_0_jpg.rf.56abd0932d1211f778e5d949ee468a67.jpg
