# Supplementary material for: MangoImageBD: An extensive mango image dataset for identification and classification of various mango varieties in Bangladesh
Source: Data Brief. 2025 Jul 21;62:111908. doi: 10.1016/j.dib.2025.111908 (PMC12337025; doi:10.1016/j.dib.2025.111908)
Supplement: Supplementary file 1 [file mmc1.zip › README TABLE 3.md]

Table 3: Specifications of the smartphone camera.

Smartphone model: Samsung Galaxy A51
Resolution: 48 MP (wide)
Aperture: f/2.0
Focal length: 26 mm
Sensor size: 1/2.0 inches
Pixel size on the sensor: 0.8 µm
Sensitivity to light: ISO 200-400
