# Supplementary material for: MangoImageBD: An extensive mango image dataset for identification and classification of various mango varieties in Bangladesh
Source: Data Brief. 2025 Jul 21;62:111908. doi: 10.1016/j.dib.2025.111908 (PMC12337025; doi:10.1016/j.dib.2025.111908)
Supplement: Supplementary file 1 [file mmc1.zip › README TABLE 4.md]

Table 4: Specifications of employed augmentation methods.

Name of the augmentation method: Flip
Ranges/Types: Horizontal, Vertical
Description: Mirror images horizontally and vertically to assist any ML/DL model to become unbiased on the object’s orientation in the image.

Name of the augmentation method: 90° Rotate
Ranges/Types: Upside-Down
Description: Rotates images upside-down to help any ML/DL model to become unbiased on the camera orientation in the image.

Name of the augmentation method: Rotation
Ranges/Types: -10° and 10°
Description: Includes variations in rotations to make models more robust to camera roll.

Name of the augmentation method: Shear
Ranges/Types: 5°,5°;  5°,-5°; 5°,5° and -5°,-5°
Description: Introduces diversity in the aspect of viewing to aid models to be more impartial to the camera and object's pitch and yaw.

Name of the augmentation method: Brightness
Ranges/Types: -15% and 15%
Description: Adds diversity in brightness to assist ML/DL models to be more invariant to lighting and camera brightness options.

Name of the augmentation method: Exposure
Ranges/Types: -5% and 5%
Description: Includes variability in brightness to assist ML/DL models to be more invariant in lighting and camera settings.

Name of the augmentation method: Blur
Ranges/Types: 2.5 pixels
Description: Introduces random Gaussian blur to support any ML/DL models to be more neutral to camera focus.

Name of the augmentation method: Noise
Ranges/Types: 
Description: Binds images with salt and pepper noise to assist any ML/DL models to be more unbiased to camera artifacts.
